# Supplementary material for: Botulinum Toxin for Essential Tremor and Hands Tremor in the Neurological Diseases: A Meta-Analysis of Randomized Controlled Trials
Source: Toxins (Basel). 2022 Mar 10;14(3):203. doi: 10.3390/toxins14030203 (PMC8955110; doi:10.3390/toxins14030203)
Supplement: Supplementary file 1 [file toxins-14-00203-s001.zip]

Archive with 1 entries (1 files):
- toxins-1617292 sp.pdf
